# Supplementary material for: Design and Synthesis of Novel Betulin Derivatives Containing Thio-/Semicarbazone Moieties as Apoptotic Inducers through Mitochindria-Related Pathways
Source: Molecules. 2021 Oct 21;26(21):6356. doi: 10.3390/molecules26216356 (PMC8587101; doi:10.3390/molecules26216356)
Supplement: Supplementary file 1 [file molecules-26-06356-s001.zip]

Archive with 1 entries (1 files):
- molecules-1370739-supplementary.pdf
